# Supplementary material for: Involvement of ORAI1/SOCE in Human AML Cell Lines and Primary Cells According to ABCB1 Activity, LSC Compartment and Potential Resistance to Ara-C Exposure
Source: Int J Mol Sci. 2022 May 16;23(10):5555. doi: 10.3390/ijms23105555 (PMC9141756; doi:10.3390/ijms23105555)
Supplement: Supplementary file 1 [file ijms-23-05555-s001.zip]

Archive with 1 entries (1 files):
- ijms-1707132-SI.pdf
